# Supplementary material for: Distribution and Clonal Diversity of Staphylococcus aureus and Other Staphylococci in Surface Waters: Detection of ST425-t742 and ST130-t843 mecC-Positive MRSA Strains
Source: Antibiotics (Basel). 2021 Nov 19;10(11):1416. doi: 10.3390/antibiotics10111416 (PMC8614751; doi:10.3390/antibiotics10111416)
Supplement: Supplementary file 1 [file antibiotics-10-01416-s001.zip]

Archive with 1 entries (1 files):
- antibiotics-1447245-supplementary.pdf
